# Supplementary material for: methylKit: a comprehensive R package for the analysis of genome-wide DNA methylation profiles
Source: Genome Biol. 2012 Oct 3;13(10):R87. doi: 10.1186/gb-2012-13-10-r87 (PMC3491415; doi:10.1186/gb-2012-13-10-r87)
Supplement: Additional file 1 — methylKit v0.5.3. This version of methylKit is included for archival purposes only. Please download the most recent version from [16]. [file gb-2012-13-10-r87-S1.gz]

Archive with 1 entries (1 files):
- gb-2012-13-10-r87-S1
