# Supplementary material for: methylKit: a comprehensive R package for the analysis of genome-wide DNA methylation profiles
Source: Genome Biol. 2012 Oct 3;13(10):R87. doi: 10.1186/gb-2012-13-10-r87 (PMC3491415; doi:10.1186/gb-2012-13-10-r87)
Supplement: Additional file 4 — R script for example analysis. The file contains R commands that are needed to do analysis and to produce graphs used in this manuscript. The file contains both the commands and detailed comments on how those commands can be used. An up to date version of this script will be consistently maintained at [16]. [file gb-2012-13-10-r87-S4.r]

# script to reproduce graphics for the paper
# tested with R 2.15 and methylKit 0.5

# load the package
library(methylKit)


# data file is from reads aligned to hg18 assembly
# it contains per base % methylation values, coverage and strand information in addition to extra columns such as identifiers
download.file("http://methylkit.googlecode.com/files/bcERmyobj.rda",destfile="bcERmyobj.rda") # downloads the R data file, ?download.file for details or download manually
load("bcERmyobj.rda")

# FIGURE 2A
# plot methylation statistics on 2nd sample "T47D" in myobj which is a class of methylRawList
getCoverageStats(myobj[[2]],plot=T,both.strands=F)


# FIGURE 2B
# plot coverage statistics on 2nd sample "T47D" in myobj which is a class of methylRawList
getMethylationStats(myobj[[2]],plot=T,both.strands=F)

# merge all samples to one table by using base-pair locations that are covered in all samples
# setting destrand=TRUE, will merge reads on both strans of a CpG dinucleotide. This provides better 
# coverage, but only advised when looking at CpG methylation
meth=methylKit::unite(myobj,destrand=FALSE)

# FIGURE 3
# plots pair-wise scatter plots from sample set
getCorrelation(meth,plot=TRUE)


# FIGURE 4A
# cluster all samples using correlation distance and plot hiarachical clustering
clusterSamples(meth, dist="correlation", method="ward", plot=TRUE)

# FIGURE 4B
# principal component anlaysis of all samples.
# it plots loadings on PC1 and PC2 for each sample
# the samples that have similar loadings should be similar to each other
PCASamples(meth,scale=FALSE,center=FALSE)


#############################################################################
# EXTRA example: cluster using k-means clustering
#############################################################################
cl=kmeans(t(percMethylation(meth)),centers=2)
#-----------------------------------------------------------------------------


# calculate differential methylation p-values and q-values
myDiff=calculateDiffMeth(meth)

#############################################################################
# EXTRA example: calculate differential methylation with moderated t-test from limma package
#############################################################################
group<-factor(rep(c(0,1),each=2)) 
design<-model.matrix(~group)
design <- cbind(Grp1=1,Grp2vs1=c(0,0,0,0,1,1,1))

# do the test in limma
library(limma)
p.meth=percMethylation(meth) # get percent methylation values
fit <- lmFit(p.meth, design = design)
fit2 <- ebayes(fit)

# make the data for methylKit object
df=cbind(meth[,1:5],pvalue=fit2$p.value[,2],qvalue=p.adjust(fit2$p.value[,2],method="BH"),meth.diff=rowMeans(p.meth[,1:2])-rowMeans(p.meth[,3:4])  )

# create a new methylDiff object
obj=new("methylDiff",df,sample.ids=meth@sample.ids,assembly=meth@assembly,context=meth@context,
        treatment=meth@treatment,destranded=meth@destranded,resolution=meth@resolution)
#------------------------------------------------------------------------------------


# FIGURE 5A
# plot percentages of differentially methylated bases over all chromosomes
diffMethPerChr(myDiff,plot=TRUE,qvalue.cutoff=0.01,meth.cutoff=25,exclude=c("chrM","chrY","chrX") )


# get differentially methylated regions with 25% difference and qvalue<0.01
myDiff25p=get.methylDiff(myDiff,difference=25,qvalue=0.01 )

# FIGURE 5B
# get bedgraph file for differentially methylated bases
# ready to upload to UCSC
bedgraph(myDiff25p,file.name="diff.bedgraph",col.name="meth.diff")


# read-in transcript locations to be used in annotation, a text file in BED format
# either full path to the text file or an URL to the text file must be provided
gene.obj=read.transcript.features("http://methylkit.googlecode.com/files/refseq.hg18.bed.txt")


# FIGURE 6B
# annotate differentially methylated Cs with promoter/exon/intron using annotation data
gene.ann=annotate.WithGenicParts(myDiff25p,gene.obj)
plotTargetAnnotation(gene.ann)# plot pie chart for annotation


# FIGURE 6A
# plot nearest distance to TSS
tss.assoc=getAssociationWithTSS(gene.ann)
# plot the distance as histogram, plot only the ones that are at most 100kb away
hist(tss.assoc$dist.to.feature[abs(tss.assoc$dist.to.feature)<=100000],main="distance to nearest TSS",xlab="distance in bp",breaks=50,col="brown4")


# FIGURE 6C
cpgi.obj=read.feature.flank("http://methylkit.googlecode.com/files/refseq.hg18.bed.txt") # read the annotation file for CpG islands and shores, shores are determined by 2kb flanks
cpgi.ann=annotate.WithFeature.Flank(myDiff25p,cpgi.obj,feature.name="CpGi",flank.name="shores") # annotate differentially methylated bases with CpG islands and shores
plotTargetAnnotation(cpgi.ann) # plot pie chart for annotation

# FIGURE 6D
enhancer.obj=read.bed("http://methylkit.googlecode.com/files/all.enhancers.hg18.hmm.bed")  # read the annotation file for enhancers
enhancer.ann=annotate.WithFeature(myDiff25p,enhancer.obj,feature.name="enhancers") #  annotate differentially methylated bases with enhancers
plotTargetAnnotation(enhancer.ann) # plot pie chart for annotation


#Note on logistic regression:
#One important consideration in logistic regression is the sample size, 
#and in many biological experiments the number of biological samples in each group can be quite small.  
#However, it is important to keep in mind that the relevant sample sizes in logistic re
gression are not merely the number of biological samples
#but rather the total read coverages summed over all samples in each group separately. 
